# Supplementary material for: The Direct Effect of Magnetic Tape® on Pain and Lower-Extremity Blood Flow in Subjects with Low-Back Pain: A Randomized Clinical Trial
Source: Sensors (Basel). 2021 Sep 29;21(19):6517. doi: 10.3390/s21196517 (PMC8512790; doi:10.3390/s21196517)
Supplement: Supplementary file 1 [file sensors-21-06517-s001.zip]

Archive with 1 entries (1 files):
- sensors-1375969-supplementary.mp4
